# Supplementary material for: Maternal and neonatal outcome in pregnant women undergone induction of labor at Muhimbili National Hospital, Dar Es Salaam, Tanzania
Source: BMC Pregnancy Childbirth. 2024 May 24;24:387. doi: 10.1186/s12884-024-06578-w (PMC11127283; doi:10.1186/s12884-024-06578-w)
Supplement: Supplementary file 1 — Supplementary Material 1 [file 12884_2024_6578_MOESM1_ESM.xlsx]

## Sheet: CODE
IDNO	EXACTAGE	AGE	WEIGHT	HEIGHT	SBP	DBP	DISEASE	GRAVIDA	PARITY	LIVING	ABORTION	GESTATION	ALCOHOL	SMOKING	EDUCATION	MARITAL	OCCUPATION	INDUCTION	IUGR	POSTDATE	PROM	IUFD	PREECLAMPSIA	ECLAMPSIA	OTHER_INDICATION	BISHOPS_SCORE	INDUCTION_METHODS	VAGINALMISOPROSTOL	DINOPROSTONE	AMNIOTOMY_TITRATEDOXYTOCIN	TITRATED_OXYTOCIN	TRANSCERVICALBALLOONCATHETER	MISOPROSTOL_FIRSTDOSE	MISOPROSTOL_SECONDDOSE	INTERVAL_ONE	THIRD_DOSE	INTERVAL_TWO	FOURTH_DOSE	INTERVALTHREE	FIFTH_DOSE	INTERVALFOUR	SIXTH_DOSE	INTERVAL_FIFTH	DINOPROSTONE_FIRST	DINOPROSTONE_SECOND	INTERVAL1	DINOPROSTONE_3	INTERVAL2	OXYTOCIN
1	32	4	84	162	140	84		2	1	1	0	3			2	2	2		2	1	2	2	2	2		1	2	2	1	2	2	2												09:30:00
2	27	3	78	156	128	73		1	0	0	0	3			4	2	4		2	1	2	2	2	2		1	1	1	2	2	2	2	15:00:00
3	31	4	80	158	120	60		2	0	0	1	2			2	2	2		2	2	2	1	2	2		1	1	1	2	2	2	2	14:00:00	19:00:00	05:00:00
4	21	2	62	150	120	70		1	0	0	0	3			3	2	3		2	1	2	2	2	2		2	1	1	2	2	2	2	14:30:00	21:00:00	06:00:00	03:15:00	06:15:00
5	36	5	64	160	120	80		6	1	1	4	2			2	2	2		2	2	2	2	2	2	BOH	1	2	2	1	2	2	2												19:00:00	11:10:00	16:10:00
6	34	4	90	158	160	70		4	3	3	0	2			2	2	2		2	2	2	1	2	2		1	1	1	2	2	2	2	10:00:00	19:00:00	09:00:00	01:10:00	06:10:00	10:00:00	09:50:00	14:00:00	04:00:00
7	28	3	85	158	120	80		2	1	1	0	2			3	2	3		2	2	2	2	1	2		1	1	1	2	2	2	2	09:30:00	15:30:00	06:00:00	23:00:00	07:30:00
8	26	3	71	156	150	92		3	2	2	0	2			4	2	4		2	2	2	2	1	2		2	1	1	2	2	2	2	11:50:00	08:40:00	21:50:00	20:20:00	11:40:00
9	32	4	82	156	120	80		5	3	3	1	2			3	2	3		2	2	2	1	2	2		1	1	1	2	2	2	2	16:50:00
10	37	5	64	154	176	98		4	3	3	0	3			2	3	3		2	1	2	2	2	2		1	2	2	1	2	2	2												06:30:00	18:30:00	12:00:00
11	27	3	78	152	150	60		3	1	1	1	1			3	3	3		2	2	2	1	1	2		1	1	1	2	2	2	2	10:00:00
12	28	3	76	156	121	78		1	0	0	0	3			2	2	3		2	1	2	2	2	2		2	1	1	2	2	2	2	07:00:00	12:00:00	05:00:00	19:00:00	07:00:00	06:00:00	08:00:00
13	27	3	68	154	110	80		1	0	0	0	2			2	1	3		2	2	1	1	2	2		1	4	2	2	2	1	2																	5
14	29	3	72	167	110	80		3	2	2	0	3			4	2	4		2	1	2	2	2	2		1	1	1	2	2	2	2	12:30:00	18:30:00	05:00:00	09:00:00	15:00:00
15	32	4	72	160	130	80		1	0	0	0	3			3	2	3		2	1	2	2	2	2		2	2	2	1	2	2	2												08:00:00
16	27	3	68	154	168	80		2	1	1	0	1			2	1	3		2	2	2	1	1	2		1	1	1	2	2	2	2	12:20:00	15:40:00	04:00:00
17	28	3	80	160	122	70		2	1	1	0	3			3	2	3		2	1	2	2	2	2		1	1	1	2	2	2	2	10:20:00	18:00:00	07:20:00
18	22	2	82	162	117	80		1	0	0	0	3			3	2	3		2	1	2	2	2	2		1	2	2	1	2	2	2												14:00:00	08:00:00	18:00:00
19	32	4	86	164	140	80		1	0	0	0	3			3	2	3		2	1	2	2	2	2		1	1	1	2	2	2	2	12:40:00
20	23	2	80	162	130	80		1	0	0	0	2			3	2	3		2	2	2	2	1	2		2	2	2	1	2	2	2												11:00:00
21	21	2	82	160	110	70		1	0	0	0	3			3	2	3		2	1	2	2	2	2		2	2	2	1	2	2	2												09:06:00	21:05:00	12:00:00
22	38	5	62	153	130	90		1	0	0	0	3			3	2	2		2	1	2	2	2	2		1	2	2	1	2	2	2												07:00:00
23	33	4	72	156	112	68		3	2	2	0	2			3	2	3		2	2	2	2	1	2		1	2	2	1	2	2	2												10:20:00
24	32	4	90	164	110	70		3	2	2	0	3			3	2	2		2	1	2	2	2	2		1	1	1	2	2	2	2	10:00:00
25	36	5	62	158	148	90		3	2	2	0	2			2	2	2		2	2	2	2	1	2		1	1	1	2	2	2	2	10:40:00	18:00:00	08:20:00	23:30:00	04:30:00	06:30:00	07:00:00
26	21	2	60	150	120	80		1	0	0	0	3			3	2	2		2	1	2	2	2	2		1	2	2	1	2	2	2												08:00:00
27	34	4	84	160	170	100		3	2	2	0	2			3	2	3		2	2	2	2	1	2		2	1	1	2	2	2	2	07:35:00	11:15:00	04:50:00	15:00:00	04:45:00	19:00:00	04:00:00
28	26	3	63	156	110	60		2	1	1	0	3			2	1	3		2	1	2	2	2	2		2	1	1	2	2	2	2	14:00:00
29	27	3	73	155	130	90		1	0	0	0	2			2	2	3		2	2	2	2	1	2		1	1	1	2	2	2	2	08:50:00
30	28	3	82	162	110	82		2	1	1	0	3			3	2	3		2	1	2	2	2	2		1	1	1	2	2	2	2	21:00:00
31	26	3	70	154	130	90		3	0	0	2	3			3	2	4		2	1	2	2	2	2		2	2	2	1	2	2	2												08:00:00	22:00:00	14:00:00
32	22	2	52	150	110	60		1	0	0	0	3			2	2	2		2	1	2	2	2	2		2	1	1	2	2	2	2	11:15:00
33	33	4	84	160	100	80		3	1	1	1	3			3	2	3		2	1	2	2	2	2		1	2	2	1	2	2	2												08:00:00	17:20:00	09:20:00
34	27	3	72	154	110	80		3	0	0	2	3			3	2	3		2	1	2	2	1	2		2	2	2	1	2	2	2												21:50:00
35	27	3	80	160	110	70		1	0	0	0	3			3	2	3		2	1	2	2	2	2		2	2	2	1	2	2	2												06:30:00	18:30:00	12:00:00
36	36	5	102	160	116	70		1	0	0	0	3			3	2	3		2	1	2	2	2	2		2	2	2	1	2	2	2												14:40:00
37	34	4	72	162	140	100		1	0	0	0	2			3	2	3		2	2	2	2	1	2		2	2	2	1	2	2	2												10:00:00
38	37	5	72	156	120	70		1	0	0	0	3			3	2	2		2	1	2	2	2	2		1	2	2	1	2	2	2												14:00:00	02:00:00	12:00:00
39	22	2	82	154	110	79		1	0	0	0	2			3	2	2		2	2	1	2	2	2		7	4	2	2	1	2	2																	2.5
40	27	3	70	160	118	60		1	0	0	0	3			4	2	4		2	1	2	2	2	2		1	2	2	1	2	2	2												10:00:00
41	33	4	78	152	110	80		2	1	1	0	2			2	2	2		2	2	1	2	2	2		2	4	2	2	2	1	2																	2.5
42	27	3	96	168	150	100		2	1	1	0	2			2	3	3		2	2	2	2	1	2		1	2	2	1	2	2	2												17:00:00
43	34	4	72	156	140	70		2	1	1	0	2			2	2	2		2	2	1	2	2	2		2	4	2	2	2	1	2																	2.5
44	27	3	70	154	160	100		1	0	0	0	2			2	2	3		2	2	2	1	1	2		1	1	1	2	2	2	2	10:00:00	16:00:00	06:00:00
45	18	1	84	150	126	86		1	0	0	0	1			3	2	3		2	2	1	2	2	2		2	4	2	2	2	1	2																	5
46	23	2	80	158	140	100		1	0	0	0	3			2	2	2		2	1	2	2	2	2		2	1	1	2	2	2	2	10:00:00	14:00:00	04:00:00	20:00:00	06:00:00
47	28	3	60	152	120	80		1	0	0	0	3			2	2	3		2	1	2	2	2	2		2	1	1	2	2	2	2	06:00:00	10:00:00
48	23	2	82	160	180	115		1	0	0	0	2			2	2	2		2	2	2	1	1	2		1	1	1	2	2	2	2	10:20:00	05:20:00	07:00:00	12:30:00	07:00:00	18:30:00	06:00:00	07:00:00	12:30:00
49	24	2	81	156	120	80		1	0	0	0	2			2	2	2		2	2	1	2	2	2		1	4	2	2	2	1	2																	5
50	27	5	86	152	136	76		3	2	2	0	3			3	3	3		2	1	2	2	2	2		1	1	1	2	2	2	2	11:00:00
51	34	4	70	152	108	87		3	2	2	0	3			3	2	2		2	1	2	2	2	2		1	2	2	1	2	2	2												11:00:00
52	27	3	60	154	150	100		1	0	0	0	2			3	2	2		2	2	2	2	1	2		1	1	1	2	2	2	2	10:00:00
53	22	2	80	160	120	70		2	1	1	0	2			2	2	3		2	2	1	2	2	2		1	4	2	2	2	1	1																	2.5
54	36	5	80	162	110	80		2	1	1	0	1			2	2	3		2	2	2	1	1	2		1	2	2	1	2	2	2												08:00:00
55	32	4	88	152	137	91		2	1	1	0	2			2	2	2		2	2	2	2	1	2		1	1	1	2	2	2	2	12:00:00	18:00:00	06:00:00	01:00:00	07:00:00
56	22	2	70	158	140	100		1	0	0	0	2			2	2	2		2	2	2	1	2	2		1	5	2	2	2	2	1
57	26	3	72	152	110	70		2	1	1	0	3			3	2	3		2	1	2	2	2	2		2	1	1	2	2	2	2	11:00:00
58	23	2	70	152	150	100		1	0	0	0	1			2	1	3		2	2	2	1	2	2		1	1	1	2	2	2	2	13:00:00	19:00:00	06:00:00	06:00:00	11:00:00	13:00:00	07:00:00
59	28	3	86	154	120	80		1	0	0	0	3			3	2	2		2	1	2	2	2	2		2	2	2	1	2	2	2												09:00:00	21:00:00	12:00:00	10:00:00	12:00:00
60	33	4	74	156	110	80		1	0	0	0	3			4	2	4		2	1	2	2	2	2		1	2	2	1	2	2	2												11:00:00	20:00:00	08:00:00
61	36	5	95	165	130	90		4	2	2	1	2			3	2	4		2	2	2	2	1	2		1	2	2	1	2	2	2												11:00:00	22:00:00	12:00:00
62	22	2	72	150	150	100		2	0	0	1	1			2	2	3		2	2	2	2	2	2		2	1	1	2	2	2	2	19:20:00	02:00:00	06:40:00	08:00:00	05:20:00
63	37	5	91	160	179	104	CHRONIC HYPERTENSIION	2	1	1	0	2			3	2	2		2	2	2	2	1	2		1	2	2	1	2	2	2												10:10:00
64	28	3	86	160	114	60		3	1	1	1	2			3	2	3		2	2	2	2	2	2	BIG BABY	1	2	2	1	2	2	2												07:00:00
65	28	3	88	160	110	70		1	0	0	0	3			3	2	2		2	1	2	2	2	2		1	2	2	1	2	2	2												11:00:00
66	32	4	65	162	100	60		2	1	1	0	3			3	2	2		2	1	2	2	2	2		1	1	1	2	2	2	2	12:40:00
67	26	3	90	160	100	60		3	2	2	0	3			3	2	2		2	1	2	2	2	2		1	2	2	1	2	2	2												11:20:00
68	22	2	68	158	140	90		1	0	0	0	1			3	2	3		2	2	2	1	2	2		1	1	1	2	2	2	2	12:00:00
69	23	2	67	156	109	65		2	1	0	1	3			3	2	3		2	2	2	2	2	2	BOH	2	2	2	1	2	2	2												12:30:00	22:30:00	10:00:00
70	26	3	75	158	115	62		2	1	1	0	3			4	2	4		2	1	2	2	2	2		2	2	2	1	2	2	2												09:00:00
71	34	4	78	160	140	90		4	3	2	0	1			3	2	2		2	2	2	1	1	2		1	1	1	2	2	2	2	07:30:00	21:00:00	14:30:00	04:00:00	07:00:00
72	21	2	67	158	120	80		2	1	1	0	3			3	2	3		2	1	2	2	2	2		2	2	2	1	2	2	2												12:30:00	22:30:00	10:00:00
73	26	3	74	156	112	70		1	0	0	0	2			4	2	4		2	2	1	2	2	2		1	2	2	1	2	2	2												17:00:00
74	31	4	82	162	110	82		3	2	2	0	2			4	2	4		2	2	1	2	2	2		1	3	2	2	2	1	2																	2.5
75	26	3	82	153	180	110		1	0	0	0	1			2	2	3		2	2	2	2	2	1		1	1	1	2	2	2	2	04:00:00
76	24	2	98	150	120	80		1	0	0	0	3			3	3	3		2	1	2	2	2	2		1	2	2	1	2	2	2												08:30:00
77	20	2	68	160	116	82		2	1	1	0	3			3	2	2		2	1	2	2	2	2		2	1	1	2	2	2	2	13:00:00
78	34	4	92	162	100	50		5	2	1	2	2			2	2	2		2	2	2	2	2	2	BOH	1	2	2	1	2	2	2												07:30:00
79	36	5	80	156	140	90		3	2	1	0	2			2	2	3		2	2	2	2	1	2		1	2	2	1	2	2	2												10:30:00
80	23	2	80	162	139	90		3	2	1	1	2			2	2	3		2	2	2	2	1	2		1	1	1	2	2	2	2	11:00:00	19:00:00	08:00:00	03:00:00	08:00:00
81	24	2	86	156	110	80		1	0	0	0	3			4	2	4		2	1	2	2	2	2		1	1	1	2	2	2	2	12:00:00	16:00:00	04:00:00
82	25	2	66	150	150	100		1	0	0	0	2			2	1	3		2	2	2	2	1	2		2	1	1	2	2	2	2	14:50:00	21:30:00	05:30:00
83	21	2	70	152	120	60		1	0	0	0	2			3	2	2		2	2	1	2	2	2		2	4	2	2	2	1	2																	5
84	37	5	84	158	146	88		4	3	3	0	3			3	2	3		2	2	2	2	1	2		2	2	2	1	2	2	2												12:45:00
85	26	3	85	161	130	80		1	0	0	0	3			3	2	3		2	1	2	2	2	2		1	2	2	1	2	2	2												09:00:00
86	31	4	92	162	110	60		3	2	1	0	2			3	2	2		2	2	1	2	2	2		1	4	2	2	2	1	2																	2.5
87	21	2	82	161	110	70		1	0	0	0	3			3	2	3		2	1	2	2	2	2		2	2	2	1	2	2	2												11:00:00	23:00:00	12:00:00
88	36	5	72	152	140	100		3	2	1	0	2			3	2	3		2	2	2	2	1	2		1	2	2	1	2	2	2												10:30:00
89	37	5	72	158	110	80		2	1	1	0	2			3	2	2		2	2	1	2	2	2		1	4	2	2	2	1	2																	2.5
90	21	2	70	154	110	70		1	0	0	0	3			4	2	5		2	1	2	2	2	2		1	2	2	1	2	2	2												09:00:00
91	36	5	96	160	120	65		4	2	1	0	3			3	2	3		2	1	2	2	2	2		1	1	1	2	2	2	2	08:00:00
92	22	2	68	160	130	80		1	0	0	0	2			3	2	5		2	2	1	2	2	2		1	4	2	2	2	1	2												08:00:00
93	19	1	74	160	119	74		2	1	1	0	3			3	2	2		2	1	2	2	2	2		1	2	2	1	2	2	2												12:50:00
94	33	4	66	156	113	75		1	0	0	0	2			3	2	2		2	2	1	2	2	2		2	2	2	1	2	2	2												11:30:00
95	32	4	81	152	118	73		2	1	1	1	3			4	2	4		2	1	2	2	2	2		1	2	2	1	2	2	2												07:30:00
96	34	4	82	156	90	60		5	4	3	1	3			3	2	3		2	1	2	2	2	2		2	2	2	1	2	2	2												10:00:00
97	23	2	72	156	110	80		1	0	0	0	3			4	2	5		2	2	1	2	2	2		1	1	1	2	2	2	2	10:00:00	14:00:00	04:00:00	23:00:00	09:00:00	06:00:00	07:00:00	15:00:00	09:00:00
98	36	5	95	158	140	100		4	3	2	1	1			2	2	2		2	2	2	1	1	2		1	2	2	1	2	2	2												08:00:00
99	27	3	82	152	110	80		1	0	0	0	3			3	2	2		2	1	2	2	2	2		1	2	2	1	2	2	2												11:50:00
100	38	5	92	158	128	64		5	4	3	0	3			3	3	3		2	1	2	2	2	2		1	2	2	1	2	2	2												08:10:00
101	37	5	86	156	139	99	DIABETES MELLITUS	3	1	0	1	2			3	3	3		2	2	2	1	2	2		1	2	2	1	2	2	2												19:00:00	09:05:00	14:50:00
102	22	2	70	154	110	70		1	0	0	0	3			3	3	3		2	1	2	2	2	2		1	2	2	1	2	2	2												13:00:00
103	27	3	72	150	110	80		2	1	1	0	2			2	2	2		2	2	2	1	2	2		1	1	1	2	2	2	2	08:00:00	13:00:00	05:00:00
104	24	2	78	152	130	80		2	0	0	1	3			3	2	3		2	1	2	2	2	2		1	2	2	1	2	2	2												09:00:00
105	34	4	78	156	120	70		4	1	1	2	3			4	2	4		2	1	2	2	2	2		1	2	2	1	2	2	2												08:00:00
106	24	3	72	154	110	80		1	0	0	0	3			3	2	2		2	1	2	2	2	2		1	2	2	1	2	2	2												17:20:00
107	26	3	90	152	120	80		1	0	0	0	2			4	2	4		2	2	1	2	2	2		1	4	2	2	2	1	2																	5
108	25	2	74	152	120	82		1	0	0	0	2			4	2	4		2	2	2	1	2	2		1	2	2	1	2	2	2												13:00:00	01:00:00	12:00:00
109	24	2	62	154	120	80		3	0	0	2	3			3	2	2		2	1	2	2	2	2		1	2	2	1	2	2	2												20:00:00	09:00:00	13:00:00
110	27	3	80	156	130	80		3	1	1	1	2			4	2	4		2	2	2	2	1	2		1	2	2	1	2	2	2												07:00:00
111	37	5	82	156	110	80		4	3	2	1	3			2	2	3		2	1	2	2	1	2		1	1	1	2	2	2	2	07:50:00
112	35	5	80	162	131	75		6	5	5	0	1			2	2	3		2	2	2	1	2	2		1	1	1	2	2	2	2	14:20:00
113	27	3	70	160	110	79		1	0	0	0	1			3	3	3		2	2	1	2	2	2		1	4	2	2	2	1	2																	5
114	33	4	72	152	110	80		3	1	1	1	2			2	2	2		2	2	1	2	2	2		1	4	2	2	2	1	2																	2.5
115	37	5	68	154	147	58		4	3	2	1	3			2	2	2		2	2	2	1	1	2		1	1	1	2	2	2	2	21:00:00	07:50:00	10:50:00
116	32	4	80	160	140	80		4	3	3	0	2			2	2	2		2	2	2	2	1	2		1	1	1	2	2	2	2	16:15:00
117	26	3	82	162	110	82		4	2	2	1	3			2	2	2		2	1	2	2	2	2		1	1	1	2	2	2	2	13:30:00	20:00:00	07:00:00
118	26	3	78	156	150	80		2	1	1	0	1			2	2	3		2	2	2	2	1	2		1	1	1	2	2	2	2	10:30:00
119	28	3	72	156	110	80		3	2	1	0	3			3	3	2		2	1	2	2	2	2		1	1	1	2	2	2	2	07:30:00
120	28	3	61	156	110	80		3	2	2	0	3			2	2	2		2	1	2	2	2	2		1	2	2	1	2	2	2												08:00:00
[truncated: 37 more columns]

## Sheet: TEXT
IDNO	EXACTAGE	AGE	WEIGHT	HEIGHT	SBP	DBP	DISEASE	GRAVIDA	PARITY	LIVING	ABORTION	GESTATION	ALCOHOL	SMOKING	EDUCATION	MARITAL	OCCUPATION	INDUCTION	IUGR	POSTDATE	PROM	IUFD	PREECLAMPSIA	ECLAMPSIA	OTHER_INDICATION	BISHOPS_SCORE	INDUCTION_METHODS	VAGINALMISOPROSTOL	DINOPROSTONE	AMNIOTOMY_TITRATEDOXYTOCIN	TITRATED_OXYTOCIN	TRANSCERVICALBALLOONCATHETER	MISOPROSTOL_FIRSTDOSE	MISOPROSTOL_SECONDDOSE	INTERVAL_ONE	THIRD_DOSE	INTERVAL_TWO	FOURTH_DOSE	INTERVALTHREE	FIFTH_DOSE	INTERVALFOUR	SIXTH_DOSE	INTERVAL_FIFTH	DINOPROSTONE_FIRST	DINOPROSTONE_SECOND	INTERVAL1	DINOPROSTONE_3	INTERVAL2	OXYTOCIN
1	32	31-35	84	162	140	84		2	1	1	0	>40			PRIMARY	MARRIED	HOUSE WIFE		NO	YES	NO	NO	NO	NO		EQUAL OR MORE THAN 7	DINOPROSTONE	NO	YES	NO	NO	NO												09:30:00
2	27	26-30	78	156	128	73		1	0	0	0	>40			UNIVERSITY LEVEL	MARRIED	CIVIL SERVANT		NO	YES	NO	NO	NO	NO		EQUAL OR MORE THAN 7	VAGINAL MISOPROSTOL	YES	NO	NO	NO	NO	15:00:00
3	31	31-35	80	158	120	60		2	0	0	1	34-39			PRIMARY	MARRIED	HOUSE WIFE		NO	NO	NO	YES	NO	NO		EQUAL OR MORE THAN 7	VAGINAL MISOPROSTOL	YES	NO	NO	NO	NO	14:00:00	19:00:00	05:00:00
4	21	20-25	62	150	120	70		1	0	0	0	>40			SECONDARY	MARRIED	PETTY TRADER		NO	YES	NO	NO	NO	NO		LESS THAN 7	VAGINAL MISOPROSTOL	YES	NO	NO	NO	NO	14:30:00	21:00:00	06:00:00	03:15:00	06:15:00
5	36	>35	64	160	120	80		6	1	1	4	34-39			PRIMARY	MARRIED	HOUSE WIFE		NO	NO	NO	NO	NO	NO	BOH	EQUAL OR MORE THAN 7	DINOPROSTONE	NO	YES	NO	NO	NO												19:00:00	11:10:00	16:10:00
6	34	31-35	90	158	160	70		4	3	3	0	34-39			PRIMARY	MARRIED	HOUSE WIFE		NO	NO	NO	YES	NO	NO		EQUAL OR MORE THAN 7	VAGINAL MISOPROSTOL	YES	NO	NO	NO	NO	10:00:00	19:00:00	09:00:00	01:10:00	06:10:00	10:00:00	09:50:00	14:00:00	04:00:00
7	28	26-30	85	158	120	80		2	1	1	0	34-39			SECONDARY	MARRIED	PETTY TRADER		NO	NO	NO	NO	YES	NO		EQUAL OR MORE THAN 7	VAGINAL MISOPROSTOL	YES	NO	NO	NO	NO	09:30:00	15:30:00	06:00:00	23:00:00	07:30:00
8	26	26-30	71	156	150	92		3	2	2	0	34-39			UNIVERSITY LEVEL	MARRIED	CIVIL SERVANT		NO	NO	NO	NO	YES	NO		LESS THAN 7	VAGINAL MISOPROSTOL	YES	NO	NO	NO	NO	11:50:00	08:40:00	21:50:00	20:20:00	11:40:00
9	32	31-35	82	156	120	80		5	3	3	1	34-39			SECONDARY	MARRIED	PETTY TRADER		NO	NO	NO	YES	NO	NO		EQUAL OR MORE THAN 7	VAGINAL MISOPROSTOL	YES	NO	NO	NO	NO	16:50:00
10	37	>35	64	154	176	98		4	3	3	0	>40			PRIMARY	SEPARATED	PETTY TRADER		NO	YES	NO	NO	NO	NO		EQUAL OR MORE THAN 7	DINOPROSTONE	NO	YES	NO	NO	NO												06:30:00	18:30:00	12:00:00
11	27	26-30	78	152	150	60		3	1	1	1	28-33			SECONDARY	SEPARATED	PETTY TRADER		NO	NO	NO	YES	YES	NO		EQUAL OR MORE THAN 7	VAGINAL MISOPROSTOL	YES	NO	NO	NO	NO	10:00:00
12	28	26-30	76	156	121	78		1	0	0	0	>40			PRIMARY	MARRIED	PETTY TRADER		NO	YES	NO	NO	NO	NO		LESS THAN 7	VAGINAL MISOPROSTOL	YES	NO	NO	NO	NO	07:00:00	12:00:00	05:00:00	19:00:00	07:00:00	06:00:00	08:00:00
13	27	26-30	68	154	110	80		1	0	0	0	34-39			PRIMARY	SINGLE	PETTY TRADER		NO	NO	YES	YES	NO	NO		EQUAL OR MORE THAN 7	TITRATED OXYTOCIN	NO	NO	NO	YES	NO																	5
14	29	26-30	72	167	110	80		3	2	2	0	>40			UNIVERSITY LEVEL	MARRIED	CIVIL SERVANT		NO	YES	NO	NO	NO	NO		EQUAL OR MORE THAN 7	VAGINAL MISOPROSTOL	YES	NO	NO	NO	NO	12:30:00	18:30:00	05:00:00	09:00:00	15:00:00
15	32	31-35	72	160	130	80		1	0	0	0	>40			SECONDARY	MARRIED	PETTY TRADER		NO	YES	NO	NO	NO	NO		LESS THAN 7	DINOPROSTONE	NO	YES	NO	NO	NO												08:00:00
16	27	26-30	68	154	168	80		2	1	1	0	28-33			PRIMARY	SINGLE	PETTY TRADER		NO	NO	NO	YES	YES	NO		EQUAL OR MORE THAN 7	VAGINAL MISOPROSTOL	YES	NO	NO	NO	NO	12:20:00	15:40:00	04:00:00
17	28	26-30	80	160	122	70		2	1	1	0	>40			SECONDARY	MARRIED	PETTY TRADER		NO	YES	NO	NO	NO	NO		EQUAL OR MORE THAN 7	VAGINAL MISOPROSTOL	YES	NO	NO	NO	NO	10:20:00	18:00:00	07:20:00
18	22	20-25	82	162	117	80		1	0	0	0	>40			SECONDARY	MARRIED	PETTY TRADER		NO	YES	NO	NO	NO	NO		EQUAL OR MORE THAN 7	DINOPROSTONE	NO	YES	NO	NO	NO												14:00:00	08:00:00	18:00:00
19	32	31-35	86	164	140	80		1	0	0	0	>40			SECONDARY	MARRIED	PETTY TRADER		NO	YES	NO	NO	NO	NO		EQUAL OR MORE THAN 7	VAGINAL MISOPROSTOL	YES	NO	NO	NO	NO	12:40:00
20	23	20-25	80	162	130	80		1	0	0	0	34-39			SECONDARY	MARRIED	PETTY TRADER		NO	NO	NO	NO	YES	NO		LESS THAN 7	DINOPROSTONE	NO	YES	NO	NO	NO												11:00:00
21	21	20-25	82	160	110	70		1	0	0	0	>40			SECONDARY	MARRIED	PETTY TRADER		NO	YES	NO	NO	NO	NO		LESS THAN 7	DINOPROSTONE	NO	YES	NO	NO	NO												09:06:00	21:05:00	12:00:00
22	38	>35	62	153	130	90		1	0	0	0	>40			SECONDARY	MARRIED	HOUSE WIFE		NO	YES	NO	NO	NO	NO		EQUAL OR MORE THAN 7	DINOPROSTONE	NO	YES	NO	NO	NO												07:00:00
23	33	31-35	72	156	112	68		3	2	2	0	34-39			SECONDARY	MARRIED	PETTY TRADER		NO	NO	NO	NO	YES	NO		EQUAL OR MORE THAN 7	DINOPROSTONE	NO	YES	NO	NO	NO												10:20:00
24	32	31-35	90	164	110	70		3	2	2	0	>40			SECONDARY	MARRIED	HOUSE WIFE		NO	YES	NO	NO	NO	NO		EQUAL OR MORE THAN 7	VAGINAL MISOPROSTOL	YES	NO	NO	NO	NO	10:00:00
25	36	>35	62	158	148	90		3	2	2	0	34-39			PRIMARY	MARRIED	HOUSE WIFE		NO	NO	NO	NO	YES	NO		EQUAL OR MORE THAN 7	VAGINAL MISOPROSTOL	YES	NO	NO	NO	NO	10:40:00	18:00:00	08:20:00	23:30:00	04:30:00	06:30:00	07:00:00
26	21	20-25	60	150	120	80		1	0	0	0	>40			SECONDARY	MARRIED	HOUSE WIFE		NO	YES	NO	NO	NO	NO		EQUAL OR MORE THAN 7	DINOPROSTONE	NO	YES	NO	NO	NO												08:00:00
27	34	31-35	84	160	170	100		3	2	2	0	34-39			SECONDARY	MARRIED	PETTY TRADER		NO	NO	NO	NO	YES	NO		LESS THAN 7	VAGINAL MISOPROSTOL	YES	NO	NO	NO	NO	07:35:00	11:15:00	04:50:00	15:00:00	04:45:00	19:00:00	04:00:00
28	26	26-30	63	156	110	60		2	1	1	0	>40			PRIMARY	SINGLE	PETTY TRADER		NO	YES	NO	NO	NO	NO		LESS THAN 7	VAGINAL MISOPROSTOL	YES	NO	NO	NO	NO	14:00:00
29	27	26-30	73	155	130	90		1	0	0	0	34-39			PRIMARY	MARRIED	PETTY TRADER		NO	NO	NO	NO	YES	NO		EQUAL OR MORE THAN 7	VAGINAL MISOPROSTOL	YES	NO	NO	NO	NO	08:50:00
30	28	26-30	82	162	110	82		2	1	1	0	>40			SECONDARY	MARRIED	PETTY TRADER		NO	YES	NO	NO	NO	NO		EQUAL OR MORE THAN 7	VAGINAL MISOPROSTOL	YES	NO	NO	NO	NO	21:00:00
31	26	26-30	70	154	130	90		3	0	0	2	>40			SECONDARY	MARRIED	CIVIL SERVANT		NO	YES	NO	NO	NO	NO		LESS THAN 7	DINOPROSTONE	NO	YES	NO	NO	NO												08:00:00	22:00:00	14:00:00
32	22	20-25	52	150	110	60		1	0	0	0	>40			PRIMARY	MARRIED	HOUSE WIFE		NO	YES	NO	NO	NO	NO		LESS THAN 7	VAGINAL MISOPROSTOL	YES	NO	NO	NO	NO	11:15:00
33	33	31-35	84	160	100	80		3	1	1	1	>40			SECONDARY	MARRIED	PETTY TRADER		NO	YES	NO	NO	NO	NO		EQUAL OR MORE THAN 7	DINOPROSTONE	NO	YES	NO	NO	NO												08:00:00	17:20:00	09:20:00
34	27	26-30	72	154	110	80		3	0	0	2	>40			SECONDARY	MARRIED	PETTY TRADER		NO	YES	NO	NO	YES	NO		LESS THAN 7	DINOPROSTONE	NO	YES	NO	NO	NO												21:50:00
35	27	26-30	80	160	110	70		1	0	0	0	>40			SECONDARY	MARRIED	PETTY TRADER		NO	YES	NO	NO	NO	NO		LESS THAN 7	DINOPROSTONE	NO	YES	NO	NO	NO												06:30:00	18:30:00	12:00:00
36	36	>35	102	160	116	70		1	0	0	0	>40			SECONDARY	MARRIED	PETTY TRADER		NO	YES	NO	NO	NO	NO		LESS THAN 7	DINOPROSTONE	NO	YES	NO	NO	NO												14:40:00
37	34	31-35	72	162	140	100		1	0	0	0	34-39			SECONDARY	MARRIED	PETTY TRADER		NO	NO	NO	NO	YES	NO		LESS THAN 7	DINOPROSTONE	NO	YES	NO	NO	NO												10:00:00
38	37	>35	72	156	120	70		1	0	0	0	>40			SECONDARY	MARRIED	HOUSE WIFE		NO	YES	NO	NO	NO	NO		EQUAL OR MORE THAN 7	DINOPROSTONE	NO	YES	NO	NO	NO												14:00:00	02:00:00	12:00:00
39	22	20-25	82	154	110	79		1	0	0	0	34-39			SECONDARY	MARRIED	HOUSE WIFE		NO	NO	YES	NO	NO	NO		7	TITRATED OXYTOCIN	NO	NO	YES	NO	NO																	2.5
40	27	26-30	70	160	118	60		1	0	0	0	>40			UNIVERSITY LEVEL	MARRIED	CIVIL SERVANT		NO	YES	NO	NO	NO	NO		EQUAL OR MORE THAN 7	DINOPROSTONE	NO	YES	NO	NO	NO												10:00:00
41	33	31-35	78	152	110	80		2	1	1	0	34-39			PRIMARY	MARRIED	HOUSE WIFE		NO	NO	YES	NO	NO	NO		LESS THAN 7	TITRATED OXYTOCIN	NO	NO	NO	YES	NO																	2.5
42	27	26-30	96	168	150	100		2	1	1	0	34-39			PRIMARY	SEPARATED	PETTY TRADER		NO	NO	NO	NO	YES	NO		EQUAL OR MORE THAN 7	DINOPROSTONE	NO	YES	NO	NO	NO												17:00:00
43	34	31-35	72	156	140	70		2	1	1	0	34-39			PRIMARY	MARRIED	HOUSE WIFE		NO	NO	YES	NO	NO	NO		LESS THAN 7	TITRATED OXYTOCIN	NO	NO	NO	YES	NO																	2.5
44	27	26-30	70	154	160	100		1	0	0	0	34-39			PRIMARY	MARRIED	PETTY TRADER		NO	NO	NO	YES	YES	NO		EQUAL OR MORE THAN 7	VAGINAL MISOPROSTOL	YES	NO	NO	NO	NO	10:00:00	16:00:00	06:00:00
45	18	<20	84	150	126	86		1	0	0	0	28-33			SECONDARY	MARRIED	PETTY TRADER		NO	NO	YES	NO	NO	NO		LESS THAN 7	TITRATED OXYTOCIN	NO	NO	NO	YES	NO																	5
46	23	20-25	80	158	140	100		1	0	0	0	>40			PRIMARY	MARRIED	HOUSE WIFE		NO	YES	NO	NO	NO	NO		LESS THAN 7	VAGINAL MISOPROSTOL	YES	NO	NO	NO	NO	10:00:00	14:00:00	04:00:00	20:00:00	06:00:00
47	28	26-30	60	152	120	80		1	0	0	0	>40			PRIMARY	MARRIED	PETTY TRADER		NO	YES	NO	NO	NO	NO		LESS THAN 7	VAGINAL MISOPROSTOL	YES	NO	NO	NO	NO	06:00:00	10:00:00
48	23	20-25	82	160	180	115		1	0	0	0	34-39			PRIMARY	MARRIED	HOUSE WIFE		NO	NO	NO	YES	YES	NO		EQUAL OR MORE THAN 7	VAGINAL MISOPROSTOL	YES	NO	NO	NO	NO	10:20:00	05:20:00	07:00:00	12:30:00	07:00:00	18:30:00	06:00:00	07:00:00	12:30:00
49	24	20-25	81	156	120	80		1	0	0	0	34-39			PRIMARY	MARRIED	HOUSE WIFE		NO	NO	YES	NO	NO	NO		EQUAL OR MORE THAN 7	TITRATED OXYTOCIN	NO	NO	NO	YES	NO																	5
50	27	>35	86	152	136	76		3	2	2	0	>40			SECONDARY	SEPARATED	PETTY TRADER		NO	YES	NO	NO	NO	NO		EQUAL OR MORE THAN 7	VAGINAL MISOPROSTOL	YES	NO	NO	NO	NO	11:00:00
51	34	31-35	70	152	108	87		3	2	2	0	>40			SECONDARY	MARRIED	HOUSE WIFE		NO	YES	NO	NO	NO	NO		EQUAL OR MORE THAN 7	DINOPROSTONE	NO	YES	NO	NO	NO												11:00:00
52	27	26-30	60	154	150	100		1	0	0	0	34-39			SECONDARY	MARRIED	HOUSE WIFE		NO	NO	NO	NO	YES	NO		EQUAL OR MORE THAN 7	VAGINAL MISOPROSTOL	YES	NO	NO	NO	NO	10:00:00
53	22	20-25	80	160	120	70		2	1	1	0	34-39			PRIMARY	MARRIED	PETTY TRADER		NO	NO	YES	NO	NO	NO		EQUAL OR MORE THAN 7	TITRATED OXYTOCIN	NO	NO	NO	YES	YES																	2.5
54	36	>35	80	162	110	80		2	1	1	0	28-33			PRIMARY	MARRIED	PETTY TRADER		NO	NO	NO	YES	YES	NO		EQUAL OR MORE THAN 7	DINOPROSTONE	NO	YES	NO	NO	NO												08:00:00
55	32	31-35	88	152	137	91		2	1	1	0	34-39			PRIMARY	MARRIED	HOUSE WIFE		NO	NO	NO	NO	YES	NO		EQUAL OR MORE THAN 7	VAGINAL MISOPROSTOL	YES	NO	NO	NO	NO	12:00:00	18:00:00	06:00:00	01:00:00	07:00:00
56	22	20-25	70	158	140	100		1	0	0	0	34-39			PRIMARY	MARRIED	HOUSE WIFE		NO	NO	NO	YES	NO	NO		EQUAL OR MORE THAN 7	TRANS CERVICAL BALLOON CATHETER	NO	NO	NO	NO	YES
57	26	26-30	72	152	110	70		2	1	1	0	>40			SECONDARY	MARRIED	PETTY TRADER		NO	YES	NO	NO	NO	NO		LESS THAN 7	VAGINAL MISOPROSTOL	YES	NO	NO	NO	NO	11:00:00
58	23	20-25	70	152	150	100		1	0	0	0	28-33			PRIMARY	SINGLE	PETTY TRADER		NO	NO	NO	YES	NO	NO		EQUAL OR MORE THAN 7	VAGINAL MISOPROSTOL	YES	NO	NO	NO	NO	13:00:00	19:00:00	06:00:00	06:00:00	11:00:00	13:00:00	07:00:00
59	28	26-30	86	154	120	80		1	0	0	0	>40			SECONDARY	MARRIED	HOUSE WIFE		NO	YES	NO	NO	NO	NO		LESS THAN 7	DINOPROSTONE	NO	YES	NO	NO	NO												09:00:00	21:00:00	12:00:00	10:00:00	12:00:00
60	33	31-35	74	156	110	80		1	0	0	0	>40			UNIVERSITY LEVEL	MARRIED	CIVIL SERVANT		NO	YES	NO	NO	NO	NO		EQUAL OR MORE THAN 7	DINOPROSTONE	NO	YES	NO	NO	NO												11:00:00	20:00:00	08:00:00
61	36	>35	95	165	130	90		4	2	2	1	34-39			SECONDARY	MARRIED	CIVIL SERVANT		NO	NO	NO	NO	YES	NO		EQUAL OR MORE THAN 7	DINOPROSTONE	NO	YES	NO	NO	NO												11:00:00	22:00:00	12:00:00
62	22	20-25	72	150	150	100		2	0	0	1	28-33			PRIMARY	MARRIED	PETTY TRADER		NO	NO	NO	NO	NO	NO		LESS THAN 7	VAGINAL MISOPROSTOL	YES	NO	NO	NO	NO	19:20:00	02:00:00	06:40:00	08:00:00	05:20:00
63	37	>35	91	160	179	104	CHRONIC HYPERTENSIION	2	1	1	0	34-39			SECONDARY	MARRIED	HOUSE WIFE		NO	NO	NO	NO	YES	NO		EQUAL OR MORE THAN 7	DINOPROSTONE	NO	YES	NO	NO	NO												10:10:00
64	28	26-30	86	160	114	60		3	1	1	1	34-39			SECONDARY	MARRIED	PETTY TRADER		NO	NO	NO	NO	NO	NO	BIG BABY	EQUAL OR MORE THAN 7	DINOPROSTONE	NO	YES	NO	NO	NO												07:00:00
65	28	26-30	88	160	110	70		1	0	0	0	>40			SECONDARY	MARRIED	HOUSE WIFE		NO	YES	NO	NO	NO	NO		EQUAL OR MORE THAN 7	DINOPROSTONE	NO	YES	NO	NO	NO												11:00:00
66	32	31-35	65	162	100	60		2	1	1	0	>40			SECONDARY	MARRIED	HOUSE WIFE		NO	YES	NO	NO	NO	NO		EQUAL OR MORE THAN 7	VAGINAL MISOPROSTOL	YES	NO	NO	NO	NO	12:40:00
67	26	26-30	90	160	100	60		3	2	2	0	>40			SECONDARY	MARRIED	HOUSE WIFE		NO	YES	NO	NO	NO	NO		EQUAL OR MORE THAN 7	DINOPROSTONE	NO	YES	NO	NO	NO												11:20:00
68	22	20-25	68	158	140	90		1	0	0	0	28-33			SECONDARY	MARRIED	PETTY TRADER		NO	NO	NO	YES	NO	NO		EQUAL OR MORE THAN 7	VAGINAL MISOPROSTOL	YES	NO	NO	NO	NO	12:00:00
69	23	20-25	67	156	109	65		2	1	0	1	>40			SECONDARY	MARRIED	PETTY TRADER		NO	NO	NO	NO	NO	NO	BOH	LESS THAN 7	DINOPROSTONE	NO	YES	NO	NO	NO												12:30:00	22:30:00	10:00:00
70	26	26-30	75	158	115	62		2	1	1	0	>40			UNIVERSITY LEVEL	MARRIED	CIVIL SERVANT		NO	YES	NO	NO	NO	NO		LESS THAN 7	DINOPROSTONE	NO	YES	NO	NO	NO												09:00:00
71	34	31-35	78	160	140	90		4	3	2	0	28-33			SECONDARY	MARRIED	HOUSE WIFE		NO	NO	NO	YES	YES	NO		EQUAL OR MORE THAN 7	VAGINAL MISOPROSTOL	YES	NO	NO	NO	NO	07:30:00	21:00:00	14:30:00	04:00:00	07:00:00
72	21	20-25	67	158	120	80		2	1	1	0	>40			SECONDARY	MARRIED	PETTY TRADER		NO	YES	NO	NO	NO	NO		LESS THAN 7	DINOPROSTONE	NO	YES	NO	NO	NO												12:30:00	22:30:00	10:00:00
73	26	26-30	74	156	112	70		1	0	0	0	34-39			UNIVERSITY LEVEL	MARRIED	CIVIL SERVANT		NO	NO	YES	NO	NO	NO		EQUAL OR MORE THAN 7	DINOPROSTONE	NO	YES	NO	NO	NO												17:00:00
74	31	31-35	82	162	110	82		3	2	2	0	34-39			UNIVERSITY LEVEL	MARRIED	CIVIL SERVANT		NO	NO	YES	NO	NO	NO		EQUAL OR MORE THAN 7	AMNIOTOMY +TITRATED OXYTOCIN	NO	NO	NO	YES	NO																	2.5
75	26	26-30	82	153	180	110		1	0	0	0	28-33			PRIMARY	MARRIED	PETTY TRADER		NO	NO	NO	NO	NO	YES		EQUAL OR MORE THAN 7	VAGINAL MISOPROSTOL	YES	NO	NO	NO	NO	04:00:00
76	24	20-25	98	150	120	80		1	0	0	0	>40			SECONDARY	SEPARATED	PETTY TRADER		NO	YES	NO	NO	NO	NO		EQUAL OR MORE THAN 7	DINOPROSTONE	NO	YES	NO	NO	NO												08:30:00
77	20	20-25	68	160	116	82		2	1	1	0	>40			SECONDARY	MARRIED	HOUSE WIFE		NO	YES	NO	NO	NO	NO		LESS THAN 7	VAGINAL MISOPROSTOL	YES	NO	NO	NO	NO	13:00:00
78	34	31-35	92	162	100	50		5	2	1	2	34-39			PRIMARY	MARRIED	HOUSE WIFE		NO	NO	NO	NO	NO	NO	BOH	EQUAL OR MORE THAN 7	DINOPROSTONE	NO	YES	NO	NO	NO												07:30:00
79	36	>35	80	156	140	90		3	2	1	0	34-39			PRIMARY	MARRIED	PETTY TRADER		NO	NO	NO	NO	YES	NO		EQUAL OR MORE THAN 7	DINOPROSTONE	NO	YES	NO	NO	NO												10:30:00
80	23	20-25	80	162	139	90		3	2	1	1	34-39			PRIMARY	MARRIED	PETTY TRADER		NO	NO	NO	NO	YES	NO		EQUAL OR MORE THAN 7	VAGINAL MISOPROSTOL	YES	NO	NO	NO	NO	11:00:00	19:00:00	08:00:00	03:00:00	08:00:00
81	24	20-25	86	156	110	80		1	0	0	0	>40			UNIVERSITY LEVEL	MARRIED	CIVIL SERVANT		NO	YES	NO	NO	NO	NO		EQUAL OR MORE THAN 7	VAGINAL MISOPROSTOL	YES	NO	NO	NO	NO	12:00:00	16:00:00	04:00:00
82	25	20-25	66	150	150	100		1	0	0	0	34-39			PRIMARY	SINGLE	PETTY TRADER		NO	NO	NO	NO	YES	NO		LESS THAN 7	VAGINAL MISOPROSTOL	YES	NO	NO	NO	NO	14:50:00	21:30:00	05:30:00
83	21	20-25	70	152	120	60		1	0	0	0	34-39			SECONDARY	MARRIED	HOUSE WIFE		NO	NO	YES	NO	NO	NO		LESS THAN 7	TITRATED OXYTOCIN	NO	NO	NO	YES	NO																	5
84	37	>35	84	158	146	88		4	3	3	0	>40			SECONDARY	MARRIED	PETTY TRADER		NO	NO	NO	NO	YES	NO		LESS THAN 7	DINOPROSTONE	NO	YES	NO	NO	NO												12:45:00
85	26	26-30	85	161	130	80		1	0	0	0	>40			SECONDARY	MARRIED	PETTY TRADER		NO	YES	NO	NO	NO	NO		EQUAL OR MORE THAN 7	DINOPROSTONE	NO	YES	NO	NO	NO												09:00:00
86	31	31-35	92	162	110	60		3	2	1	0	34-39			SECONDARY	MARRIED	HOUSE WIFE		NO	NO	YES	NO	NO	NO		EQUAL OR MORE THAN 7	TITRATED OXYTOCIN	NO	NO	NO	YES	NO																	2.5
87	21	20-25	82	161	110	70		1	0	0	0	>40			SECONDARY	MARRIED	PETTY TRADER		NO	YES	NO	NO	NO	NO		LESS THAN 7	DINOPROSTONE	NO	YES	NO	NO	NO												11:00:00	23:00:00	12:00:00
88	36	>35	72	152	140	100		3	2	1	0	34-39			SECONDARY	MARRIED	PETTY TRADER		NO	NO	NO	NO	YES	NO		EQUAL OR MORE THAN 7	DINOPROSTONE	NO	YES	NO	NO	NO												10:30:00
89	37	>35	72	158	110	80		2	1	1	0	34-39			SECONDARY	MARRIED	HOUSE WIFE		NO	NO	YES	NO	NO	NO		EQUAL OR MORE THAN 7	TITRATED OXYTOCIN	NO	NO	NO	YES	NO																	2.5
90	21	20-25	70	154	110	70		1	0	0	0	>40			UNIVERSITY LEVEL	MARRIED	STUDENT		NO	YES	NO	NO	NO	NO		EQUAL OR MORE THAN 7	DINOPROSTONE	NO	YES	NO	NO	NO												09:00:00
91	36	>35	96	160	120	65		4	2	1	0	>40			SECONDARY	MARRIED	PETTY TRADER		NO	YES	NO	NO	NO	NO		EQUAL OR MORE THAN 7	VAGINAL MISOPROSTOL	YES	NO	NO	NO	NO	08:00:00
92	22	20-25	68	160	130	80		1	0	0	0	34-39			SECONDARY	MARRIED	STUDENT		NO	NO	YES	NO	NO	NO		EQUAL OR MORE THAN 7	TITRATED OXYTOCIN	NO	NO	NO	YES	NO												08:00:00
93	19	<20	74	160	119	74		2	1	1	0	>40			SECONDARY	MARRIED	HOUSE WIFE		NO	YES	NO	NO	NO	NO		EQUAL OR MORE THAN 7	DINOPROSTONE	NO	YES	NO	NO	NO												12:50:00
94	33	31-35	66	156	113	75		1	0	0	0	34-39			SECONDARY	MARRIED	HOUSE WIFE		NO	NO	YES	NO	NO	NO		LESS THAN 7	DINOPROSTONE	NO	YES	NO	NO	NO												11:30:00
95	32	31-35	81	152	118	73		2	1	1	1	>40			UNIVERSITY LEVEL	MARRIED	CIVIL SERVANT		NO	YES	NO	NO	NO	NO		EQUAL OR MORE THAN 7	DINOPROSTONE	NO	YES	NO	NO	NO												07:30:00
96	34	31-35	82	156	90	60		5	4	3	1	>40			SECONDARY	MARRIED	PETTY TRADER		NO	YES	NO	NO	NO	NO		LESS THAN 7	DINOPROSTONE	NO	YES	NO	NO	NO												10:00:00
97	23	20-25	72	156	110	80		1	0	0	0	>40			UNIVERSITY LEVEL	MARRIED	STUDENT		NO	NO	YES	NO	NO	NO		EQUAL OR MORE THAN 7	VAGINAL MISOPROSTOL	YES	NO	NO	NO	NO	10:00:00	14:00:00	04:00:00	23:00:00	09:00:00	06:00:00	07:00:00	15:00:00	09:00:00
98	36	>35	95	158	140	100		4	3	2	1	28-33			PRIMARY	MARRIED	HOUSE WIFE		NO	NO	NO	YES	YES	NO		EQUAL OR MORE THAN 7	DINOPROSTONE	NO	YES	NO	NO	NO												08:00:00
99	27	26-30	82	152	110	80		1	0	0	0	>40			SECONDARY	MARRIED	HOUSE WIFE		NO	YES	NO	NO	NO	NO		EQUAL OR MORE THAN 7	DINOPROSTONE	NO	YES	NO	NO	NO												11:50:00
100	38	>35	92	158	128	64		5	4	3	0	>40			SECONDARY	SEPARATED	PETTY TRADER		NO	YES	NO	NO	NO	NO		EQUAL OR MORE THAN 7	DINOPROSTONE	NO	YES	NO	NO	NO												08:10:00
101	37	>35	86	156	139	99	DIABETES MELLITUS	3	1	0	1	34-39			SECONDARY	SEPARATED	PETTY TRADER		NO	NO	NO	YES	NO	NO		EQUAL OR MORE THAN 7	DINOPROSTONE	NO	YES	NO	NO	NO												19:00:00	09:05:00	14:50:00
102	22	20-25	70	154	110	70		1	0	0	0	>40			SECONDARY	SEPARATED	PETTY TRADER		NO	YES	NO	NO	NO	NO		EQUAL OR MORE THAN 7	DINOPROSTONE	NO	YES	NO	NO	NO												13:00:00
103	27	26-30	72	150	110	80		2	1	1	0	34-39			PRIMARY	MARRIED	HOUSE WIFE		NO	NO	NO	YES	NO	NO		EQUAL OR MORE THAN 7	VAGINAL MISOPROSTOL	YES	NO	NO	NO	NO	08:00:00	13:00:00	05:00:00
104	24	20-25	78	152	130	80		2	0	0	1	>40			SECONDARY	MARRIED	PETTY TRADER		NO	YES	NO	NO	NO	NO		EQUAL OR MORE THAN 7	DINOPROSTONE	NO	YES	NO	NO	NO												09:00:00
105	34	31-35	78	156	120	70		4	1	1	2	>40			UNIVERSITY LEVEL	MARRIED	CIVIL SERVANT		NO	YES	NO	NO	NO	NO		EQUAL OR MORE THAN 7	DINOPROSTONE	NO	YES	NO	NO	NO												08:00:00
106	24	26-30	72	154	110	80		1	0	0	0	>40			SECONDARY	MARRIED	HOUSE WIFE		NO	YES	NO	NO	NO	NO		EQUAL OR MORE THAN 7	DINOPROSTONE	NO	YES	NO	NO	NO												17:20:00
107	26	26-30	90	152	120	80		1	0	0	0	34-39			UNIVERSITY LEVEL	MARRIED	CIVIL SERVANT		NO	NO	YES	NO	NO	NO		EQUAL OR MORE THAN 7	TITRATED OXYTOCIN	NO	NO	NO	YES	NO																	5
108	25	20-25	74	152	120	82		1	0	0	0	34-39			UNIVERSITY LEVEL	MARRIED	CIVIL SERVANT		NO	NO	NO	YES	NO	NO		EQUAL OR MORE THAN 7	DINOPROSTONE	NO	YES	NO	NO	NO												13:00:00	01:00:00	12:00:00
109	24	20-25	62	154	120	80		3	0	0	2	>40			SECONDARY	MARRIED	HOUSE WIFE		NO	YES	NO	NO	NO	NO		EQUAL OR MORE THAN 7	DINOPROSTONE	NO	YES	NO	NO	NO												20:00:00	09:00:00	13:00:00
110	27	26-30	80	156	130	80		3	1	1	1	34-39			UNIVERSITY LEVEL	MARRIED	CIVIL SERVANT		NO	NO	NO	NO	YES	NO		EQUAL OR MORE THAN 7	DINOPROSTONE	NO	YES	NO	NO	NO												07:00:00
111	37	>35	82	156	110	80		4	3	2	1	>40			PRIMARY	MARRIED	PETTY TRADER		NO	YES	NO	NO	YES	NO		EQUAL OR MORE THAN 7	VAGINAL MISOPROSTOL	YES	NO	NO	NO	NO	07:50:00
112	35	>35	80	162	131	75		6	5	5	0	28-33			PRIMARY	MARRIED	PETTY TRADER		NO	NO	NO	YES	NO	NO		EQUAL OR MORE THAN 7	VAGINAL MISOPROSTOL	YES	NO	NO	NO	NO	14:20:00
113	27	26-30	70	160	110	79		1	0	0	0	28-33			SECONDARY	SEPARATED	PETTY TRADER		NO	NO	YES	NO	NO	NO		EQUAL OR MORE THAN 7	TITRATED OXYTOCIN	NO	NO	NO	YES	NO																	5
114	33	31-35	72	152	110	80		3	1	1	1	34-39			PRIMARY	MARRIED	HOUSE WIFE		NO	NO	YES	NO	NO	NO		EQUAL OR MORE THAN 7	TITRATED OXYTOCIN	NO	NO	NO	YES	NO																	2.5
115	37	>35	68	154	147	58		4	3	2	1	>40			PRIMARY	MARRIED	HOUSE WIFE		NO	NO	NO	YES	YES	NO		EQUAL OR MORE THAN 7	VAGINAL MISOPROSTOL	YES	NO	NO	NO	NO	21:00:00	07:50:00	10:50:00
116	32	31-35	80	160	140	80		4	3	3	0	34-39			PRIMARY	MARRIED	HOUSE WIFE		NO	NO	NO	NO	YES	NO		EQUAL OR MORE THAN 7	VAGINAL MISOPROSTOL	YES	NO	NO	NO	NO	16:15:00
117	26	26-30	82	162	110	82		4	2	2	1	>40			PRIMARY	MARRIED	HOUSE WIFE		NO	YES	NO	NO	NO	NO		EQUAL OR MORE THAN 7	VAGINAL MISOPROSTOL	YES	NO	NO	NO	NO	13:30:00	20:00:00	07:00:00
118	26	26-30	78	156	150	80		2	1	1	0	28-33			PRIMARY	MARRIED	PETTY TRADER		NO	NO	NO	NO	YES	NO		EQUAL OR MORE THAN 7	VAGINAL MISOPROSTOL	YES	NO	NO	NO	NO	10:30:00
119	28	26-30	72	156	110	80		3	2	1	0	>40			SECONDARY	SEPARATED	HOUSE WIFE		NO	YES	NO	NO	NO	NO		EQUAL OR MORE THAN 7	VAGINAL MISOPROSTOL	YES	NO	NO	NO	NO	07:30:00
120	28	26-30	61	156	110	80		3	2	2	0	>40			PRIMARY	MARRIED	HOUSE WIFE		NO	YES	NO	NO	NO	NO		EQUAL OR MORE THAN 7	DINOPROSTONE	NO	YES	NO	NO	NO												08:00:00
[truncated: 37 more columns]
